# Supplementary material for: Probiotic supplements prevented oxonic acid-induced hyperuricemia and renal damage
Source: PLoS One. 2018 Aug 24;13(8):e0202901. doi: 10.1371/journal.pone.0202901 (PMC6108486; doi:10.1371/journal.pone.0202901)
Supplement: S1 File — (XLSX) [file pone.0202901.s001.xlsx]

## Sheet: Hoja1
Individual	Group	Plasma Uric Acid Baseline (mg/dL)	Plasma Uric Acid 3 WKS(mg/dL)	Plasma Uric Acid 5 WKS(mg/dL)	UA urine excretion (mg/16 h) 5WKS	Intrarenal UA 5 WKS (mg/mg prot	CrCl (mL/min) Baseline	CrCl (mL/min) 3 WKS	CrCl (mL/min) 5 WKS	Urine NAG excretion % WKS (mmol/PNP/min/16h)	Arteriolar wall area 5 WKS (mm2)	Tubulointerstitial inflammation 5 WKS (+cells/X400 field)	Tubulointerstitial fibrosis 5 WKS (%)	Urinary TBARS excretion 5 WKS (mM MDA/16 h)	Renal cortex lipid peroxidation 5 WKS (nM 4HNE/mg prot)	Plasma NO2/NO3 5 WKS (mM NO2/NO3)	Urine NO2/NO3 5 WKS (mM NO2/NO3/ 16h)	ABCG2 transporter expression in ileum 5 WKS (ABCG2/betaActin
1	Control	1.1	1.035	0.877	0.06446	0.2836	1.001	1.0727	1.17219	0.33007	267.6	3.3	1.4	0.539	0.039	4.196	2.20412	1.08538
2	HU+P	1.1	1.263	4.299	0.48928	1.5	1.021	1.1116	0.822564	3.812	280.3	28.8	25.9	2.528	0.28784	1.502	0.52
3	HU+DN	0.995	1.499	4.369	0.2058	1.12	0.956	1.2253	0.676442	4.66	336.4	4.4	7.9	3.33	0.2734	1.324	0.81	2.19371
4	HU+F1	0.995	0.887	1.854	0.13211	0.58	1.141	1.0446	0.722039	1.012	254.5	7.6	6.3	1.804	0.118484	3.796	1.52075	1.85469
5	HU+F2	1.182	0.988	1.296	0.10217	0.4513	1.099	1.1611	1.34086	0.88089	281.4	9.9	9	1.615	0.1	3.656	1.66387	1.7807
6	HU+F2	0.815	0.898	1.971	0.17595	0.63	1.098	1.0118	0.805098	0.987	280.2	1.1	5.4	1.647	0.16338	3.046	1.38938	1.87255
7	HU+P	1.089	1.517	4.508	0.72464	1.28	0.982	1.1568	0.776684	3.05	318.1	26.9	48.4	3.032	0.249923	1.578	0.537	2.13852
8	Control	0.995	0.945	0.9	0.05876	0.3342	0.993	1.1488	1.17811	0.35181	220.1	1.1	2.3	0.507	0.037	4.234	2.18887
9	HU+DN	0.902	1.477	4.462	0.68568	1.18	0.943	1.1352	0.78475	4.574	292.9	3.6	15.2	3.024	0.243	1.84	0.7665	2.20721
10	HU+F3	0.715	0.956	1.389	0.08745	0.4211	1.015	1.0747	0.911156	0.9065	287.1	8.7	8	1.35	0.092	3.864	1.71188
11	HU+F4	0.827	0.995	1.422	0.20658	0.4429	1.027	1.0191	0.864295	0.89	223.8	4.3	5.8	1.51	0.088	3.548	1.655
12	HU+F3	0.621	0.848	1.808	0.24687	0.6	0.994	1.0724	1.22804	1.00637	255.3	1.7	10.8	1.359	0.13723	3.3	1.377	1.85439
13	HU+DN	0.995	1.482	4.392	0.57079	1.11	1.037	1.1673	0.688187	4.495	332.7	30.3	15.4	2.805	0.2836	1.562	0.77825
14	HU+P	0.808	1.829	4.415	0.82233	1.56	1.05	1.1742	0.73011	3.8241	271.3	22.9	12	2.637	0.267332	1.802	0.47025	2.13045
15	Control	0.808	0.933	0.923	0.0504	0.3019	1.038	1.1501	1.28861	0.36254	224.3	1.7	1.7	0.558	0.038	4.38	2.3535	1.12989
16	Control	1.021	1.043	0.996	0.0855	0.2799	1.093	1.1562	1.12694	0.32208	241.4	2.9	1.6	0.522	0.042	3.99	2.25675	1.16228
17	HU+DN	0.946	1.237	4.383	0.59038	1.15	0.995	1.0328	0.839387	4.326	355	29	10.7	3.052	0.2584	1.648	0.70525
18	HU+F4	1.095	0.889	1.641	0.1528	0.64	0.993	1.1454	0.918042	1.228	257.8	6.1	7.3	1.44	0.148464	3.61	1.48125
19	HU+F5	1.021	0.987	1.722	0.0979	0.4613	0.977	1.0699	1.27237	0.9232	248.5	7.2	5.7	1.512	0.0934	3.772	1.67475	1.81099
20	Control	0.946	1.074	0.956	0.0835	0.2942	0.993	1.0858	1.23572	0.3283	231.8	3.5	7.2	0.52	0.042	3.98	2.62
21	HU+F6	0.909	1.014	1.681	0.2245	0.4438	1.176	1.1619	1.26381	0.88289	216.4	14.4	6.5	1.562	0.09194	3.718	1.705	1.77334
22	HU+DN	0.872	1.469	4.504	0.9639	1.2	1.007	1.0875	0.714306	4.295	367.4	28.7	14.8	2.622	0.26883	1.686	0.74625	2.08689
23	HU+P	1.021	1.478	4.504	0.43946	1.48	1.03	1.1027	0.838758	4.333	307.3	36.2	18.3	2.758	0.27832	1.818	0.50225
24	HU+F5	0.946	0.917	1.52	0.158176	0.61	0.984	1.0805	0.909848	0.992	295.7	3.5	9.7	1.528	0.15839	3.454	1.254
25	Control	0.872	1.052	0.915	0.0396	0.3315	1.001	1.0192	1.19325	0.3571	237.04	3	5.5	0.48	0.038	4.068	2.1925
26	HU+P	1.021	1.513	4.584	0.366	1.52	1.057	1.0508	0.731102	3.912	296.38	28.3	18.5	3.06	0.268322	1.908	0.49
27	HU+F7	1.095	0.981	1.502	0.144	0.444	1.164	1.1065	1.13	0.892883	250.3	7.7	6.8	1.48134	0.08895	3.71	1.682
28	HU+F6	1.021	0.873	1.56	0.08982	0.5782	0.982	1.0478	1.10058	1.1254	275	4.6	8.2	1.62	0.16432	3.602	1.2825
29	HU+DN	0.872	1.432	4.665	0.29716	1.13	1.045	1.0799	0.652816	4.5038	353.2	4.3	6.7	2.926	0.24114	1.648	0.79325
30	HU+P	0.946	1.445	4.705	0.63612	1.4912	1.115	1.143	0.878673	4.22095	304.9	18.3	55.2	2.94	0.27634	1.848	0.4485	2.21542
